# Supplementary material for: Predicting lymphovascular invasion in rectal cancer: evaluating the performance of golden-angle radial sparse parallel MRI for rectal perfusion assessment
Source: Sci Rep. 2023 May 25;13:8453. doi: 10.1038/s41598-023-35763-8 (PMC10213059; doi:10.1038/s41598-023-35763-8)
Supplement: Supplementary file 1 — Supplementary Information. [file 41598_2023_35763_MOESM1_ESM.xlsx]

## Sheet: 修改1
组别	Ktrans	Kep	ADC	LVI	Ktrans1	Ktrans2	Kep1	Kep2	ADC1	ADC2	Ktrans1	Ktrans2	Kep1	Kep2	ADC1	ADC2
1	0.25	0.26	0.82	0	0.28	0.21	0.17	0.34	1.02	1.07	0.58	0.74	0.43	0.34	1.02	1.07
1	0.38	0.18	0.89	0	0.29	0.47	0.17	0.29	1.08	1.15	0.61	0.63	0.67	0.69	1.08	1.15
1	0.17	0.63	1.29	0	0.13	0.21	0.59	0.66	1.04	1.11	0.37	0.38	0.72	0.87	1.04	1.11
1	0.44	0.48	0.95	0	0.41	0.47	0.44	0.52	0.93	0.97	0.66	0.8	0.67	0.64	0.93	0.97
1	0.29	0.64	1.25	0	0.33	0.25	0.54	0.73	0.86	0.93	0.48	0.49	0.57	0.76	0.86	0.93
1	0.66	0.32	0.98	0	0.58	0.74	0.27	0.37	0.73	0.82	0.39	0.46	0.77	0.94	0.89	0.98
1	0.62	0.4	0.85	0	0.61	0.63	0.48	0.31	1.37	1.45	0.34	0.22	0.75	0.85	1.27	1.16
1	0.38	0.66	0.98	0	0.37	0.38	0.58	0.73	1.01	1.07	0.79	0.91	1.06	1.11	1.18	1.29
1	0.73	0.33	1.09	0	0.66	0.8	0.39	0.26	1.16	1.25	0.38	0.37	0.66	0.85	1.1	1.19
1	0.49	0.63	0.92	0	0.48	0.49	0.71	0.55	1	0.93	0.58	0.58	0.77	0.85	0.8	0.91
1	0.65	0.48	0.82	0	0.7	0.6	0.48	0.47	0.89	0.98	0.44	0.59	0.84	0.93	1.04	1.11
1	0.43	0.71	0.96	0	0.39	0.46	0.69	0.73	1.27	1.16	0.69	0.88	0.9	0.92	0.88	0.94
1	0.28	0.92	1.2	0	0.34	0.22	0.96	0.88	1.18	1.29	0.44	0.55	0.75	0.89	0.66	0.76
1	0.56	0.65	0.85	0	0.62	0.5	0.72	0.57	1.1	1.19	0.52	0.61	1	1.12	1.19	1.3
1	0.55	0.68	1.11	0	0.46	0.63	0.76	0.59	0.8	0.91	0.75	0.9	0.97	1.13	0.98	1.04
1	0.48	0.76	1.34	0	0.5	0.45	0.78	0.74	1.04	1.11	0.29	0.3	1.08	1.19	0.85	1.05
1	0.85	0.39	1.15	0	0.79	0.91	0.43	0.34	0.88	0.94	0.6	0.62	1.09	1.21	0.94	0.95
1	0.38	0.87	1.16	0	0.38	0.37	0.94	0.79	0.66	0.76	0.59	0.71	1	1.18	1.08	1.15
1	0.58	0.67	0.99	0	0.58	0.58	0.65	0.68	1.04	1.11	0.49	0.62	0.92	1.08	1.09	1.17
1	0.52	0.74	0.89	0	0.44	0.59	0.75	0.72	0.74	0.86	0.46	0.65	1.02	1.22	1	1.06
1	0.52	0.75	1.19	0	0.56	0.48	0.82	0.69	1.09	1.16	0.56	0.76	1.02	1.18	1.24	1.35
1	0.78	0.51	1.08	0	0.69	0.88	0.44	0.58	1.04	1.12	0.4	0.4	0.9	0.99	0.93	0.97
1	0.5	0.8	0.86	0	0.44	0.55	0.76	0.85	1.06	1.13	0.8	0.99	1.09	1.23	1.43	1.49
1	0.57	0.74	0.84	1	0.52	0.61	0.78	0.7	1.03	1.09	0.66	0.7	1.11	1.21	0.54	0.66
1	0.83	0.49	1.18	0	0.75	0.9	0.45	0.82	1.04	1.12	0.74	0.78	1.04	1.14	1.14	1.22
1	0.64	1.28	0.94	1	0.67	0.61	0.71	0.66	1.06	1.14	0.5	0.65	0.86	0.96	0.95	1
1	0.3	1.04	1.02	0	0.29	0.3	1.02	1.06	1.03	1.09	0.61	0.62	1.41	1.48	1.08	1.16
1	0.69	1.44	0.72	1	0.74	0.63	0.67	0.69	1.31	1.43	0.75	0.87	1.27	1.33	1.02	1.09
1	0.59	0.79	0.98	0	0.59	0.59	0.72	0.87	1.08	1.15	0.7	0.86	1.14	1.08	1.05	1.12
1	0.74	1.3	0.89	1	0.69	0.79	0.67	0.64	0.97	1.03	0.71	0.83	1.08	0.98	1	1.06
1	0.74	0.67	1.05	0	0.74	0.73	0.57	0.76	1.03	1.09	0.84	0.88	1.1	1.06	1.12	1.21
1	0.47	0.95	1.23	0	0.5	0.44	0.98	0.92	1.17	1.28	0.87	0.89	1.06	0.89	0.91	1.25
1	0.61	0.83	1.12	0	0.6	0.62	0.74	0.91	0.94	0.97	0.91	0.92	1.33	1.21	1.19	1.25
1	0.65	0.8	1.2	0	0.69	0.6	0.87	0.74	0.96	1.02
1	0.42	1.05	1.22	0	0.4	0.44	0.98	1.11	1.19	1.3
1	0.79	0.7	1.33	0	0.76	0.82	0.79	0.61	0.98	1.04
1	0.26	1.23	1.3	0	0.26	0.26	1.28	1.18	0.85	1.05
1	0.65	0.85	1.21	0	0.59	0.71	0.75	0.94	0.94	0.95
1	0.55	0.96	1.24	0	0.49	0.62	0.87	1.05	1.09	1.38
1	0.6	0.91	0.93	0	0.65	0.55	0.88	0.93	1.09	1.17
1	0.56	0.96	1.16	0	0.46	0.65	0.92	0.99	1	1.06
1	0.66	0.86	1.19	0	0.56	0.76	0.85	0.87	1.14	1.21
1	0.4	1.13	1.21	0	0.4	0.4	1.22	1.03	1.02	1.07
1	0.9	0.64	1.22	0	0.8	0.99	0.67	0.61	1.14	1.22
1	0.68	0.86	1.22	0	0.66	0.7	0.77	0.94	0.95	0.98
1	0.76	0.8	0.81	1	0.74	0.78	0.75	0.85	1.02	1.08
1	0.58	0.99	1.29	0	0.5	0.65	1.08	0.9	0.96	1.03
1	0.62	0.95	0.74	0	0.61	0.62	0.88	1.01	0.84	0.92
1	0.59	0.98	0.82	0	0.62	0.55	0.92	1.04	1.12	1.21
1	0.48	1.09	1.21	0	0.49	0.47	1.06	1.11	1.09	1.18
1	0.81	0.76	1.14	0	0.75	0.87	0.66	0.85	1.24	1.35
1	0.78	0.81	0.92	0	0.7	0.86	0.77	0.85	1.08	1.16
1	0.91	0.69	1.21	1	0.95	0.86	0.73	0.64	1.43	1.49
1	0.55	1.05	1.2	0	0.48	0.62	0.98	1.11	0.54	0.66
1	0.85	0.76	0.97	0	0.78	0.91	0.78	0.73	1.14	1.22
1	0.47	1.17	1.18	0	0.68	0.79	0.84	0.93	0.86	0.93
1	0.74	0.91	1	0	0.4	0.54	1.24	1.1	0.72	0.79
1	0.74	0.91	0.93	0	0.68	0.8	0.87	0.94	1.03	1.09
1	0.56	1.09	1.24	0	0.74	0.74	0.9	0.92	0.76	0.87
1	0.73	0.94	1.36	0	0.56	0.56	1.13	1.04	0.83	0.92
1	0.5	1.19	1.11	0	0.78	0.68	0.94	0.94	1.11	1.21
1	0.51	1.19	1.36	0	0.83	0.95	0.68	0.88	0.95	1
1	0.93	0.8	1.21	1	0.41	0.58	1.24	1.13	1.08	1.16
1	0.64	1.09	1.27	0	0.41	0.6	1.09	1.28	1.02	1.09
1	0.92	0.82	1.14	1	0.94	0.91	0.86	0.75	1.05	1.12
1	0.83	0.91	0.79	0	0.7	0.58	1.02	1.15	1	1.06
1	0.69	1.06	0.84	0	0.83	1.01	0.75	0.89	1.12	1.21
1	0.79	1.01	1.01	0	0.8	0.85	0.94	0.88	1.07	1.14
1	0.85	0.96	1.04	1	0.6	0.78	0.97	1.14	1.16	1.26
1	0.76	1.06	1.04	1	0.34	0.4	1.36	1.45	0.95	1.02
1	0.78	1.05	0.94	1	0.81	0.92	0.95	0.89	1.05	0.96
1	0.7	1.14	1.25	0	0.77	0.82	1.01	1.01	0.91	1.25
1	0.7	1.15	1.19	0	0.76	0.93	0.97	0.94	1.19	1.25
1	0.76	1.09	1.14	0	0.67	0.84	1	1.12	0.76	0.89
1	0.58	0.69	1.25	0	0.7	0.87	0.97	1.13	1.03	1.1
1	0.86	1	1.18	0	0.71	0.69	1.08	1.19	0.91	0.97
1	0.74	1.12	1.21	0	0.7	0.69	1.09	1.21	1.1	1.2
1	0.76	1.1	1.22	0	0.79	0.73	1	1.18	1.14	1.24
1	0.92	0.95	1.11	1	0.88	0.79	1.04	0.98	0.9	0.96
1	1.04	0.83	0.84	0	0.56	0.6	1.36	1.19	0.95	1.02
1	0.74	1.16	1.08	0	0.78	0.93	0.92	1.08	0.89	0.95
1	0.99	0.94	0.95	1	0.64	0.83	1.02	1.22	0.95	1.02
1	0.77	1.16	1.18	0	0.7	0.81	1.02	1.18	0.93	0.97
1	0.86	1.09	1.09	0	0.85	0.98	0.9	0.99	0.86	0.94
1	1.16	0.81	1.04	1	1.1	0.98	0.92	0.73	1.1	1.2
1	0.53	0.68	1.12	0	0.72	0.75	1.09	1.23	1.23	1.35
1	0.86	1.13	1.1	0	1.04	0.94	1.02	0.85	0.89	1.12
1	0.69	1.3	0.9	1	0.71	0.83	1.11	1.21	1.14	0.97
1	0.88	1.11	1.19	0	0.84	0.88	1.04	1.14	1.14	1.33
1	0.97	1.03	0.96	1	1.07	1.25	0.86	0.96	0.68	0.78
1	0.92	1.08	0.92	1	0.48	0.58	1.41	1.48	0.95	1.02
1	1.03	0.98	0.83	1	0.84	0.87	1.16	1.09	1.22	1.35
1	0.76	1.27	1.12	1	0.64	0.74	1.27	1.33	0.99	1.05
1	0.93	1.12	1.02	1	0.87	0.89	1.14	1.08	1.07	1.15
1	1.1	0.98	0.94	1	0.98	0.96	1.08	0.98	1.18	1.3
1	0.68	1.42	0.82	1	0.91	0.92	1.1	1.06	0.79	0.89
1	1.01	1.14	0.95	1	0.98	1.07	1.06	0.89	1.2	1.34
1	0.89	0.66	1.2	1	0.79	0.73	1.33	1.21	0.87	0.94
2	0.95	0.53	1.23	1	0.8	0.83	0.57	0.61	1.05	1.1	0.8	0.83	0.57	0.61	0.92	0.99
2	1.05	0.74	0.71	1	0.9	0.86	0.63	0.79	0.92	0.99	0.41	0.54	0.63	0.79	0.98	1.06
2	0.77	0.99	1.21	0	0.41	0.54	0.73	0.81	0.98	1.06	0.55	0.59	0.73	0.81	0.87	0.92
2	0.87	0.44	1.19	1	0.55	0.59	0.64	0.89	0.87	0.92	0.41	0.55	0.64	0.89	1.31	1.38
2	0.4	0.85	1.3	0	0.41	0.55	0.9	0.88	1.31	1.38	0.66	0.72	0.9	0.88	0.93	1
2	0.54	1.13	1.25	0	0.92	0.89	1.03	1.05	0.93	1	0.88	0.85	1.03	1.05	0.75	0.77
2	0.52	0.69	0.95	0	0.92	0.9	0.65	0.71	0.75	0.77	0.47	0.56	0.65	0.71	0.98	1.08
2	0.43	0.82	1.22	0	0.66	0.72	0.76	0.8	0.98	1.08	0.56	0.51	0.76	0.8	0.96	1.33
2	0.85	0.67	1.03	0	0.88	0.85	0.68	0.74	0.96	1.33	0.39	0.51	0.82	1	0.96	0.83
2	0.4	1.33	1.14	1	0.47	0.56	1.3	1.31	0.96	0.83	0.15	0.36	0.92	0.54	1.08	1.12
2	0.67	0.83	0.97	0	0.56	0.51	0.9	0.89	0.89	1.07	0.91	0.89	0.8	0.8	1.22	1.24
2	0.61	0.55	1.13	0	0.97	0.88	1	1.03	1.1	1.24	0.74	0.8	0.84	0.83	1.06	1.1
2	0.44	0.97	0.94	1	0.72	0.62	1.36	1.06	1.2	1.08	0.81	0.84	0.96	0.99	1.21	1.23
2	0.79	0.66	1.01	0	0.55	0.84	0.63	0.55	0.8	1.11	0.82	0.84	0.68	0.75	0.75	0.77
2	0.25	0.66	1.02	0	0.96	0.57	0.82	1	1.08	1.12	0.99	0.97	0.87	0.85	0.98	1.07
2	0.62	0.8	1.17	0	0.21	0.65	0.92	0.54	1.22	1.24	0.31	0.45	0.85	0.84	1.11	1.16
2	0.75	1.46	0.81	1	1.12	0.8	0.8	0.8	1.06	1.1	0.66	0.72	1.21	1.23	1.11	1.17
2	0.63	0.78	1.2	0	0.31	0.6	0.84	0.83	1.21	1.23	0.7	0.74	0.87	0.85	0.84	0.89
2	1	0.94	0.75	1	0.57	0.61	0.96	0.99	0.75	0.77	1.02	1.03	1.21	1.23	1.14	1.17
2	0.91	0.82	1.15	1	0.74	0.79	0.68	0.75	0.98	1.07	0.16	0.39	1.1	1.11	0.98	1.07
2	0.59	0.62	1.3	0	0.44	0.56	0.84	0.84	1.11	1.16	0.6	0.65	1.26	1.24	1.48	1.55
2	0.95	0.93	1.06	1	0.14	0.24	0.64	0.7	1.17	1.19	0.89	0.85	0.78	0.8	0.98	0.98
2	1.04	0.71	1.09	1	0.37	0.5	1	1.03	1.01	1.08	0.71	0.74	0.92	0.99	1.21	1.16
2	0.67	0.82	1.4	0	0.58	0.63	1.12	1.12	1.03	1.09	0.79	0.83	1.12	1.12	1	1.2
2	0.94	1.28	0.79	1	0.63	0.66	0.88	0.86	1.03	1.1	0.78	0.83	0.87	0.86	0.92	0.99
2	0.35	0.89	1.28	0	0.77	0.8	0.6	0.61	1.11	1.17	0.74	0.8	0.99	1.02	1.07	1.12
2	0.36	0.77	1.07	0	0.86	0.85	0.74	0.66	0.84	0.89	0.53	0.58	0.61	0.64	1.17	1.19
2	0.48	1.02	1.13	0	0.39	0.51	0.82	0.75	1.14	1.17
2	1.09	1.24	0.71	1	0.15	0.36	0.9	0.68	0.98	1.07
2	0.24	0.91	1.34	0	0.91	0.89	0.67	0.71	1.48	1.55
2	0.74	0.94	1.05	0	0.74	0.8	0.98	1	0.99	1.06
2	1.21	1.19	0.82	1	0.81	0.84	0.99	1.02	1.27	1.03
2	0.76	0.71	1.21	0	0.82	0.84	0.89	0.87	0.76	1.03
2	0.54	0.77	1.21	0	0.99	0.97	0.72	0.75	0.98	0.98
2	0.87	0.81	1.03	0	0.31	0.45	0.51	0.56	1.21	1.16
2	0.48	0.67	1.07	0	0.94	0.92	0.68	0.75	1	1.2
2	0.49	0.7	1.13	0	1	0.98	0.94	0.99	1.06	0.87
2	1.66	0.93	0.78	1	0.47	0.56	0.77	0.8	0.88	0.98
2	0.6	0.31	0.84	0	0.81	0.84	0.87	0.85	1.25	1.31
2	0.49	0.94	1.19	0	0.34	0.49	0.85	0.84	1.03	1.1
2	0.35	1.19	1.08	0	0.32	0.46	1.21	1.23	1.02	1.09
2	0.83	1.09	1.05	0	0.66	0.72	0.87	0.85	1.15	1.18
2	0.44	1.06	1.25	0	0.7	0.74	1.21	1.23	1.31	1.41
2	0.91	0.79	1.2	1	1.02	1.03	1.13	1.17	1.23	1.28
2	0.81	0.69	1.31	0	0.16	0.39	0.73	0.76	0.83	0.87
2	0.62	0.76	1.15	0	0.6	0.65	0.88	0.87	1.09	1.14
2	0.79	0.89	0.99	0	0.89	0.85	0.89	0.88	0.86	0.92
2	0.47	0.83	1.15	0	0.4	0.52	1.25	1.24	1.04	1.1
2	0.98	1.06	1.18	1	0.98	0.97	0.95	0.99	1.06	1.11
2	0.41	0.91	1.09	0	0.63	0.69	0.73	0.78	1.32	1.16
2	0.58	1.12	1.13	0	0.89	0.86	1.1	1.11	1.08	0.99
2	1.07	1.08	0.66	1	1.4	1.21	1.26	1.24	0.92	1.17
2	0.64	0.9	1.22	0	0.71	0.74	0.78	0.8	1.28	1.12
2	0.42	0.86	1.36	0	0.79	0.83	0.92	0.99	0.74	0.91
2	0.85	0.73	1.28	0	0.78	0.83	1.12	1.12	0.91	0.99
2	0.9	1.49	0.84	1	0.74	0.8	1.27	1.05	0.75	0.82
2	0.47	0.97	1.15	0	0.53	0.58	0.83	0.91	0.72	0.74
2	0.64	0.91	1.06	0	0.42	0.56	0.54	0.57	0.87	0.95
2	0.85	0.92	0.78	1	0.4	0.52	1.03	0.59	0.85	0.9
2	0.4	1.25	1.17	0	0.22	0.42	1.05	1.07	0.93	1
2	0.65	0.57	1.3	0	0.73	0.78	0.91	0.9	1.14	1.18
2	0.81	0.98	1.08	0	0.55	0.6	0.73	0.79	0.83	0.88
2	0.53	0.9	0.87	1	0.39	0.61	1.02	1.04	1	1.08
2	0.58	0.59	1.29	0	0.9	0.96	0.87	0.86	1.31	1.44
2	0.54	0.48	1.34	0	0.57	0.77	0.99	1.02	0.95	1.02
2	0.4	1.02	1.13	0	0.82	0.59	0.61	0.64	1.08	1.14
2	0.7	0.89	1.08	0	0.51	0.93	1.19	1.2	1.15	1.18
2	1.05	1.42	0.88	1	0.59	0.39	0.37	0.51	1.29	1.36
2	0.76	0.71	0.99	0	0.76	1.1	0.9	0.9	0.71	0.71
2	0.52	0.78	0.95	0	0.55	0.44	0.82	0.81	1.25	1.33
2	0.5	0.89	1.31	0	0.76	0.8	0.82	0.82	1.09	1.5
2	0.36	0.81	1.04	0	0.71	0.75	0.65	0.71	0.89	1.13
2	0.5	1.01	1.03	0	0.83	0.84	0.81	0.8	1.13	0.99
2	0.57	0.76	0.88	1	0.93	0.91	1.02	1.29	1.07	1.34
2	1.46	1.08	1.02	1	1.02	1.05	0.91	0.82	0.85	0.76
2	0.68	0.99	1.26	0	0.39	0.51	0.51	0.59	1.22	1.25
2	0.66	0.77	1.13	0	0.11	0.02	0.54	1.44	1.2	1.21
2	0.65	0.8	1.04	0	1	1.03	0.49	0.68	0.94	1.01
2	0.61	0.64	0.98	0	0.58	0.64	0.98	0.81	0.92	0.99
2	0.67	0.47	1.12	0	0.85	0.84	0.42	0.93	1.07	1.12
2	0.68	0.79	1.38	0	0.64	0.7	0.9	0.9	1.17	1.19
